# Supplementary material for: Orthodontic Treatment-Induced Periodontal, Microbiological, and Local Inflammatory Changes: A Systematic Review and Meta-Analysis
Source: Biomedicines. 2026 Jun 9;14(6):1308. doi: 10.3390/biomedicines14061308 (PMC13297047; doi:10.3390/biomedicines14061308)
Supplement: Supplementary file 1 [file biomedicines-14-01308-s001.zip]

Archive with 1 entries (1 files):
- biomedicines-4292142-supplementary.pdf
